# Supplementary material for: High-resolution sediment analysis reveals Middle Bronze Age byre-houses at the site of Oppeano (Verona province, NE Italy)
Source: PLoS One. 2022 Aug 31;17(8):e0272561. doi: 10.1371/journal.pone.0272561 (PMC9432763; doi:10.1371/journal.pone.0272561)
Supplement: S1 Dataset — (XLSX) [file pone.0272561.s004.xlsx]

## Sheet: Tar
TAR
No	546 nm	Note
1	5.49	homog.
2	1.199	homog.
3	3.425	homog.
4	1.991	homog.
5	0.931	homog.
6	0.899	homog.
7	0.867	heterog.
8	0.867	homog.
9	2.098	homog.
10	2.419	homog.
11	4.773	homog.
12	5.554	homog.
13	0.289	heterog.
14	4.281	homog.
15	0.728	homog.
16	0.781	heterog.
17	4.356	homog.
18	3.393	homog.
19	0.653	homog.
20	0.717	heterog.
21	6.004	homog.
22	2.708	homog.
23	2.868	homog.
24	1.659	homog.
25	3.574	homog.
26	6.057	homog.
27	3.307	homog.
28	3.789	homog.
29	0.813	homog.
30	4.859	homog.
31	2.108	homog.
32	0.514	heterog.
33	2.868	homog.
34	4.516	homog.
35	1.017	heterog.
36	0.792	heterog.
37	3.093	homog.
38	0.621	homog.
39	5.79	homog.
40	1.274	homog.
41	0.599	heterog.
42	6.164	homog.
43	6.25	homog.
44	0.428	heterog.
45	4.163	homog.
46	3.724	homog.
47	1.616	homog.
48	2.333	homog.
49	1.905	homog.
50	3.2	homog.
51	1.413	heterog.
52	1.455	heterog.
53	3.435	homog.
54	2.28	homog.
55	4.741	homog.
56	1.616	homog.
57	1.819	homog.
58	1.306	homog.
59	3.178	homog.
60	3.104	homog.
61	1.937	homog.
62	0.952	homog.
63	1.402	heterog.
64	5.297	homog.
65	6.068	homog.
66	5.18	homog.
67	0.278	heterog.
68	4.623	homog.
69	0.974	homog.
70	3.97	homog.
71	3.36	homog.
72	3.189	heterog.
73	0.856	homog.
74	0.257	heterog.
75	2.868	homog.
76	5.908	homog.
77	5.576	homog.
78	1.274	homog.
79	4.281	homog.
80	0.471	heterog.
81	5.148	homog.
82	4.131	homog.
83	1.798	homog.
84	2.451	homog.
85	2.9	homog.
86	3.061	heterog.
87	3.863	homog,
88	4.677	homog.
89	0.706	heterog.
90	4.955	homog.
91	1.113	homog.
92	5.019	homog.
93	1.584	homog.
94	1.402	heterog.
95	0.492	heterog.
96	3.628	homog.
97	3.146	homog.
98	2.804	homog.
99	2.526	heterog.
100	2.676	homog.

## Sheet: Charcoal
CHARCOAL
No	546 nm	Note
1	1.131	tar assoc.
2	1.067	tar assoc.
3	4.215	tar assoc.
4	4.418	tar assoc.
5	1.483	tar assoc.
6	3.991	tar assoc.
7	2.518	tar assoc.
8	3.714	tar assoc.
9	2.006	tar assoc.
10	3.767	tar assoc.
11	1.291	without tar
12	4.866	without tar
13	1.099	without tar
14	1.707	tar assoc.
15	1.803	tar assoc.
16	0.982	tar assoc.
17	1.771	tar assoc.
18	2.977	without tar
19	1.249	without tar
20	3.511	tar assoc.
21	0.406	tar assoc.
22	4.791	tar assoc.
23	1.334	tar assoc.
24	0.64	without tar
25	3.255	tar assoc.
26	2.903	tar assoc.
27	4.674	without tar
28	2.465	without tar
29	0.715	without tar
30	3.852	without tar
31	5.09	without tar
32	4.141	tar assoc.
33	2.828	tar assoc.
34	3.233	tar assoc.
35	1.003	without tar
36	0.459	without tar
37	1.675	tar assoc.
38	0.64	without tar
39	0.736	tar assoc.
40	2.124	tar assoc.
41	4.375	tar assoc.
42	1.622	tar assoc.
43	4.845	tar assoc.
44	0.608	tar assoc.
45	0.523	tar assoc.
46	0.502	tar assoc.
47	1.302	tar assoc.
48	1.974	tar asoc.
49	5.005	tar assoc.
50	1.142	tar assoc.
51	1.451	tar assoc.
52	3.66	tar assoc.
53	4.45	without tar
54	0.758	tar assoc.
55	5.4	tar assoc.
56	0.534	tar assoc.
57	4.226	tar assoc.
58	2.305	without tar
59	1.526	without tar
60	0.608	without tar
61	0.47	without tar
62	3.308	tar assoc.
63	2.913	tar assoc.
64	4.29	without tar
65	0.694	tar assoc.
66	1.942	without tar
67	0.768	tar assoc.
68	1.291	without tar
69	1.313	without tar
70	0.48	without tar
71	2.39	tar assoc.
72	4.802	tar assoc.
73	0.63	without tar
74	0.811	tar assoc.
75	0.416	without tar
76	2.988	without tar
77	1.185	tar assoc.
78	1.665	without tar
79	2.294	tar assoc.
80	3.618	tar assoc.
81	1.91	without tar
82	6.51	without tar
83	4.674	without tar
84	2.273	tar assoc.
85	1.046	without tar
86	3.724	tar assoc.
87	1.985	tar assoc.
88	4.322	tar assoc.
89	0.502	without tar
90	3.212	tar assoc.
91	2.903	tar assoc.
92	1.185	tar assoc.
93	1.281	tar assoc.
94	4.13	without tar
95	1.9	tar assoc.
96	4.759	tar assoc.
97	3.127	tar assoc.
98	2.615	tar assoc.
99	1.099	tar assoc.
100	4.183	without tar
