# Supplementary material for: High-resolution sediment analysis reveals Middle Bronze Age byre-houses at the site of Oppeano (Verona province, NE Italy)
Source: PLoS One. 2022 Aug 31;17(8):e0272561. doi: 10.1371/journal.pone.0272561 (PMC9432763; doi:10.1371/journal.pone.0272561)
Supplement: S1 File — (R) [file pone.0272561.s005.R]

# istogramma poli treccani dj 
#################################�
library(dplyr)
library(tidyverse)
library(ggplot2)
setwd("C:/Users/elli2/Desktop/poli")
tar <- read.csv2("TAR.csv")
cha <- read.csv2("CHARCOAL.csv")

colnames(tar) <- c("n", "nm546", "note")
colnames(cha) <- c("n", "nm546", "note")

cha$classes <- cut(cha$nm546, breaks = seq(0, 6.75,0.25), include.lowest = TRUE, 
                   right = FALSE, labels = seq(0.25, 6.75,0.25))
cha$classes_int <- cut(cha$nm546, breaks = seq(0, 6.75,0.25), include.lowest = TRUE, 
                                     right = FALSE)
cha$classes <- as.numeric(as.vector(cha$classes))

eli_cha <- ggplot(data = cha) +
  geom_bar(mapping = aes(x=classes), fill = "dark grey") +
  ylab(label = "n/Class (%)") +
  xlab(label = "R 546 nm (%)") +
  ylim(0,100) +
  theme_classic() +
  xlim(0,6.75) +
  scale_x_continuous(breaks = seq(0.125,6.875,0.25),
                     labels = as.character(seq(0,6.75,0.25))) +
  ggtitle("MPVGEOR - Evaluation;     Method = Coal Random (1 Stnd)",
          subtitle = "File = OPP77 - 7C") +
  scale_y_continuous(breaks = seq(0,20,1),
                     limits = c(0,20))
prof_cha <- ggplot(data = cha) +
  geom_bar(mapping = aes(x=classes), fill = "dark grey") +
  ylab(label = "n/Class (%)") +
  xlab(label = "R 546 nm (%)") +
  ylim(0,100) +
  theme_classic() +
  xlim(0,6.75) +
  scale_x_continuous(breaks = seq(0.125,6.875,0.25),
                     labels = as.character(seq(0,6.75,0.25))) +
  ggtitle("MPVGEOR - Evaluation;     Method = Coal Random (1 Stnd)",
          subtitle = "File = OPP77 - 7C") +
  scale_y_continuous(breaks = seq(0,100,5),
                     limits = c(0,100))

#tar ---

tar$classes <- cut(tar$nm546, breaks = seq(0, 6.75,0.25), include.lowest = TRUE, 
                   right = FALSE, labels = seq(0.25, 6.75,0.25))
tar$classes_int <- cut(tar$nm546, breaks = seq(0, 6.75,0.25), include.lowest = TRUE, 
                       right = FALSE)
tar$classes <- as.numeric(as.vector(tar$classes))

eli_tar <- ggplot(data = tar) +
  geom_bar(mapping = aes(x=classes), fill = "dark grey") +
  ylab(label = "n/Class (%)") +
  xlab(label = "R 546 nm (%)") +
  ylim(0,100) +
  theme_classic() +
  xlim(0,6.75) +
  scale_x_continuous(breaks = seq(0.125,6.875,0.25),
                     labels = as.character(seq(0,6.75,0.25))) +
  ggtitle("MPVGEOR - Evaluation;     Method = Coal Random (1 Stnd)",
          subtitle = "File = OPP77 - 7C") +
  scale_y_continuous(breaks = seq(0,20,1),
                     limits = c(0,20))
prof_tar <- ggplot(data = tar) +
  geom_bar(mapping = aes(x=classes), fill = "dark grey") +
  ylab(label = "n/Class (%)") +
  xlab(label = "R 546 nm (%)") +
  ylim(0,100) +
  theme_classic() +
  xlim(0,6.75) +
  scale_x_continuous(breaks = seq(0.125,6.875,0.25),
                     labels = as.character(seq(0,6.75,0.25))) +
  ggtitle("MPVGEOR - Evaluation;     Method = Coal Random (1 Stnd)",
          subtitle = "File = OPP77 - 7C") +
  scale_y_continuous(breaks = seq(0,100,5),
                     limits = c(0,100))
